# Supplementary material for: Effects of Cell Seeding Density, Extracellular Matrix Composition, and Geometry on Yes-Associated Protein Translocation in Corneal Fibroblasts
Source: Int J Mol Sci. 2025 Jan 29;26(3):1183. doi: 10.3390/ijms26031183 (PMC11818043; doi:10.3390/ijms26031183)
Supplement: Supplementary file 1 [file ijms-26-01183-s001.zip]

Archive with 1 entries (1 files):
- ijms-3357496-supplementary.pdf
